# Supplementary material for: Impact of deep learning model uncertainty on manual corrections to MRI‐based auto‐segmentation in prostate cancer radiotherapy
Source: J Appl Clin Med Phys. 2025 Aug 24;26(9):e70221. doi: 10.1002/acm2.70221 (PMC12375281; doi:10.1002/acm2.70221)
Supplement: Supplementary file 3 — Supporting Information [file ACM2-26-e70221-s002.zip]

Archive with 9 entries (8 files):
- Supplementary_ObserverRawData_v2/ObserverRawData/
- Supplementary_ObserverRawData_v2/ObserverRawData/Observer B step 1.xlsx
- Supplementary_ObserverRawData_v2/ObserverRawData/Observer B step 2.xlsx
- Supplementary_ObserverRawData_v2/ObserverRawData/Observer C step 1.xlsx
- Supplementary_ObserverRawData_v2/ObserverRawData/Observer C step 2.xlsx
- Supplementary_ObserverRawData_v2/ObserverRawData/Observer D step 1.xlsx
- Supplementary_ObserverRawData_v2/ObserverRawData/Observer D step 2.xlsx
- Supplementary_ObserverRawData_v2/ObserverRawData/Observer E step 1.xlsx
- Supplementary_ObserverRawData_v2/ObserverRawData/Observer E step 2.xlsx
