# Supplementary material for: Impact of deep learning model uncertainty on manual corrections to MRI‐based auto‐segmentation in prostate cancer radiotherapy
Source: J Appl Clin Med Phys. 2025 Aug 24;26(9):e70221. doi: 10.1002/acm2.70221 (PMC12375281; doi:10.1002/acm2.70221)
Supplement: Supplementary file 3 — Supporting Information [file ACM2-26-e70221-s002.zip › Supplementary_ObserverRawData_v2/ObserverRawData/Observer B step 2.xlsx]

## Sheet: Data
Step 2
Before you start, answer the question in free text, once only, not per case:
Do you think delineation uncertainty information will provide you with useful information?
Answer:	I am uncertain, but hopefully it will aid in knowing where to look even more carefully
	Questions to be answered for each subject in the list bellow
	Q1. How do you rate the unedited delineation of the CTV with respect to acceptance for treatment planning?
	Q2. How do you rate the unedited delineation of the rectum as OAR with respect to acceptance for treatment planning?
	Q3. How confident are you in your final delineation decisions (CTV and rectum separately)?
	Answer alternatives to Q1 and Q2				Answer alternatives to Q3
	A. Excellent: Almost no modification necessary				a. Fully confident
	B. Good: Limited number of slices (2-5 slices) to be corrected				b. Somewhat confident
	C. Acceptable: Automatic segmentations can be used but require modification of several slices (> 5)				c. Indeterminate/Indecisive
	D. Not acceptable: Useless, re-delineation is needed				d. Somewhat unconfident
	Very small deviations < 1 mm in a slice is not counted for CTV. Corresponding value for rectum is < 2mm.				e. Totally unconfident
Look at the structures, edit if needed and answer the questions Q1-Q3
Change color in cell when task is done. When finished, all cells should be green.
	Task done
	Task not done
Subject	Two structures edited/approved	Q1	Q2	Q3 CTV	Q3 rectum	Estimated time
	Put green color in cell when both done	A/B/C/D	A/B/C/D	a/b/c/d/e	a/b/c/d/e	consumption (min)
test_unc_pat17		C	A	B	B	7
test_unc_pat28		C	B	A	A	7
test_unc_pat23		B	B	A	A	7
test_unc_pat6		B	C	B	B	7
test_unc_pat25		B	A	A	A	7
test_unc_pat30		B	B	A	B	7
test_unc_pat16		C	C	B	A	7
test_unc_pat2		C	C	A	A	7
test_unc_pat3		C	B	B	B	7
test_unc_pat1		C	B	B	A	7
test_unc_pat26		C	C	B	B	7
test_unc_pat15		C	B	A	B	7
test_unc_pat7		B	B	B	A	7
test_unc_pat24		C	C	B	B	7
test_unc_pat29		B	B	A	A	7
test_unc_pat8		B	C	A	A	7
test_unc_pat31		B	B	A	A	7
test_unc_pat33		C	C	A	B	7
test_unc_pat10		B	B	B	A	7
test_unc_pat35		B	B	B	A	7
test_unc_pat22		C	B	B	B	7
test_unc_pat32		C	B	A	A	7
test_unc_pat27		B	B	A	B	7
test_unc_pat21		C	B	B	A	7
test_unc_pat14		C	B	B	A	7
test_unc_pat12		B	B	B	A	7
test_unc_pat11		C	C	B	C	7
test_unc_pat5		C	C	A	A	7
test_unc_pat13		B	B	A	B	7
test_unc_pat34		C	B	A	B	7
test_unc_pat18		B	C	A	B	7
test_unc_pat20		B	B	A	A	7
test_unc_pat9		B	B	B	A	7
test_unc_pat4		B	A	B	A	7
test_unc_pat19		C	B	B	A	7
After all subjects have been processed, answer these questions in free text, once only, not per case:
1. Do you think delineation uncertainty information has provided you with useful information?
Answer:
Yes, at some occasions the "color" enabled me to discover things I had to edit. At other occations, when I doubled checked an edit I had made with the color, the color made me realize that an edit I had performed was actually not correct
2. What was the benefits with delineation uncertainty information?
Answer:
a. areas with minimal color can be scrolled through fast; b. look more careful at areas with much color; c. double-check editing, in particular if outside of the color
3. What was the drawbacks with delineation uncertainty information?
Answer:
You feel as if the "allowed" area for editing is only within the color. Areas within the color can easily be edited, but for areas outside the color you need to be very sure you are right before you edit. Unexperienced contourers will rarely/never edit outside the color, which could be problematic it the color is actually wrong.
4. What do you think the potential of delineation uncertainty information is?
Answer:
Guide your attention towards areas of color/variation = put your time where it is most needed. This benefit has to be balanced against the risk of not editing incorrect delineations that are outside the uncertainty map
