# Supplementary material for: Impact of deep learning model uncertainty on manual corrections to MRI‐based auto‐segmentation in prostate cancer radiotherapy
Source: J Appl Clin Med Phys. 2025 Aug 24;26(9):e70221. doi: 10.1002/acm2.70221 (PMC12375281; doi:10.1002/acm2.70221)
Supplement: Supplementary file 3 — Supporting Information [file ACM2-26-e70221-s002.zip › Supplementary_ObserverRawData_v2/ObserverRawData/Observer D step 2.xlsx]

## Sheet: Data
Step 2
Before you start, answer the question in free text, once only, not per case:
Do you think delineation uncertainty information will provide you with useful information?
Answer:	No, I dont think so.
	Questions to be answered for each subject in the list bellow
	Q1. How do you rate the unedited delineation of the CTV with respect to acceptance for treatment planning?
	Q2. How do you rate the unedited delineation of the rectum as OAR with respect to acceptance for treatment planning?
	Q3. How confident are you in your final delineation decisions (CTV and rectum separately)?
	Answer alternatives to Q1 and Q2				Answer alternatives to Q3
	A. Excellent: Almost no modification necessary				a. Fully confident
	B. Good: Limited number of slices (2-5 slices) to be corrected				b. Somewhat confident
	C. Acceptable: Automatic segmentations can be used but require modification of several slices (> 5)				c. Indeterminate/Indecisive
	D. Not acceptable: Useless, re-delineation is needed				d. Somewhat unconfident
	Very small deviations < 1 mm in a slice is not counted for CTV. Corresponding value for rectum is < 2mm.				e. Totally unconfident
Look at the structures, edit if needed and answer the questions Q1-Q3
Change color in cell when task is done. When finished, all cells should be green.
	Task done
	Task not done
Subject	Two structures edited/approved	Q1	Q2	Q3 CTV	Q3 rectum	Estimated time
	Put green color in cell when both done	A/B/C/D	A/B/C/D	a/b/c/d/e	a/b/c/d/e	consumption (min)
test_unc_pat26		B	C	b	a	10
test_unc_pat17		B	B	b	b	9
test_unc_pat11		B	C	c	c	10
test_unc_pat10		B	B	b	a	5
test_unc_pat1		A	C	b	b	5
test_unc_pat20		B	B	b	a	6
test_unc_pat35		B	C	b	b	9
test_unc_pat12		C	C	b	b	9
test_unc_pat29		B	B	b	b	9
test_unc_pat18		B	C	b	b	6
test_unc_pat22		B	B	b	a	5
test_unc_pat24		B	C	b	a	5
test_unc_pat14		C	B	c	a	8
test_unc_pat30		B	B	b	a	5
test_unc_pat8		B	C	b	a	5
test_unc_pat4		B	C	b	a	6
test_unc_pat32		B	C	b	a	6
test_unc_pat34		B	B	b	a	5
test_unc_pat2		B	B	b	b	8
test_unc_pat27		B	C	c	a	6
test_unc_pat31		B	C	b	a	7
test_unc_pat5		B	D	b	b	8
test_unc_pat13		B	B	b	b	7
test_unc_pat19		B	B	c	b	8
test_unc_pat7		B	B	a	a	5
test_unc_pat6		B	B	b	b	5
test_unc_pat33		B	D	b	b	4
test_unc_pat3		B	B	b	a	5
test_unc_pat28		B	B	b	b	4
test_unc_pat9		B	C	b	a	6
test_unc_pat25		B	B	b	a	4
test_unc_pat23		B	B	b	a	4
test_unc_pat15		B	B	b	a	5
test_unc_pat21		B	B	b	b	6
test_unc_pat16		B	C	c	b	6
After all subjects have been processed, answer these questions in free text, once only, not per case:
1. Do you think delineation uncertainty information has provided you with useful information?
I don’t think so. No surprise in the areas where there is the most uncertainty (base, ventrally in the apex, etc.)."
2. What was the benefits with delineation uncertainty information?
I don’t see any. In reality, when contouring, we take into account a lot of information that was missing here—above all, tumor characteristics (T stage, pathology, location of the lesions on MRI and PET with risk for EPE and SVI, where cancer was found in the biopsies, etc.),
but also patient characteristics (age, comorbidities, erectile function, ...). Delineation uncertainty obviously doesn’t replace this."
3. What was the drawbacks with delineation uncertainty information?
Not really, except that a few extra seconds were spent looking at it.
4. What do you think the potential of delineation uncertainty information is?
Unclear. Might be of interest for inexperienced doctors for educational purposes. Could serve as a complement to the clinical information I mentioned in point 2.
